# Supplementary material for: Membrane-Targeting Perylenylethynylphenols Inactivate Medically Important Coronaviruses via the Singlet Oxygen Photogeneration Mechanism
Source: Molecules. 2023 Aug 28;28(17):6278. doi: 10.3390/molecules28176278 (PMC10488391; doi:10.3390/molecules28176278)
Supplement: Supplementary file 1 [file molecules-28-06278-s001.zip]

Archive with 1 entries (1 files):
- molecules-2509330-supplementary.pdf
